# Supplementary material for: The Effect of α-Fe2O3(0001) Surface Containing Hydroxyl Radicals and Ozone on the Formation Mechanism of Environmentally Persistent Free Radicals
Source: Toxics. 2024 Aug 10;12(8):582. doi: 10.3390/toxics12080582 (PMC11359140; doi:10.3390/toxics12080582)
Supplement: Supplementary file 1 [file toxics-12-00582-s001.zip]

Archive with 1 entries (1 files):
- toxics-3114689-supplementary.pdf
